# Supplementary material for: Southern Ocean carbon export efficiency in relation to temperature and primary productivity
Source: Sci Rep. 2020 Aug 10;10:13494. doi: 10.1038/s41598-020-70417-z (PMC7417578; doi:10.1038/s41598-020-70417-z)
Supplement: Supplementary file 2 — Supplementary Information 2. [file 41598_2020_70417_MOESM2_ESM.xlsx]

## Sheet: 231-depth100±10
Station	Longitude [degrees_east]	Latitude [degrees_north]	Flux[mg C m-2 d-1]	in situ NPP[mg C m-2 d-1]	Depth[m]	Bot. Depth[m]	yyyy/mm/dd	Flux methods	Reference	Region
	-170	-57	174	NaN	100	5204	19971024	234Th	Buesseler et al., 2001	western Pacific sector
	-170	-60	159.6	NaN	100	3819	19970924	234Th	Buesseler et al., 2001	western Pacific sector
	-170	-62.5	196.8	NaN	100	2493	19970924	234Th	Buesseler et al., 2001	western Pacific sector
	-170	-52.5	127.2	1692	100	5152	19971204	234Th	Buesseler et al., 2001	western Pacific sector
	-170	-57	66	NaN	100	5204	19971204	234Th	Buesseler et al., 2001	western Pacific sector
	-170	-60	166.8	NaN	100	3819	19971204	234Th	Buesseler et al., 2001	western Pacific sector
	-170	-63.5	132	NaN	100	2835	19971204	234Th	Buesseler et al., 2001	western Pacific sector
	-169	-60.5	182.07	375.52	100	3934	19971101	234Th	Buesseler et al., 2001	western Pacific sector
	-169	-59.33	137.18	276.33	100	4721	19971104	234Th	Buesseler et al., 2001	western Pacific sector
	-170.07	-60.23	110.25	779.93	100	3919	19971210	234Th	Buesseler et al., 2001	western Pacific sector
	-169.25	-60.92	224.73	509.07	100	3839	19971212	234Th	Buesseler et al., 2001	western Pacific sector
	-168.83	-61.67	109.1	765.98	100	4046	19971214	234Th	Buesseler et al., 2001	western Pacific sector
	-169.19	-64.15	77.83	1070.65	100	2457	19971216	234Th	Buesseler et al., 2001	western Pacific sector
	-169.19	-64.67	189.4	797.82	100	2666	19971218	234Th	Buesseler et al., 2001	western Pacific sector
	-169.19	-63.09	153.37	911.76	100	2732	19971219	234Th	Buesseler et al., 2001	western Pacific sector
	-171.19	-55.67	63.18	674.74	100	4974	19971225	234Th	Buesseler et al., 2001	western Pacific sector
	-170	-62.4	192	228	100	3265	19971027	234Th	Buesseler et al., 2003	western Pacific sector
	-170	-63.5	274.8	NaN	100	2835	19980113	234Th	Buesseler et al., 2001	western Pacific sector
	-170	-67	192	NaN	100	3343	19980113	234Th	Buesseler et al., 2001	western Pacific sector
	-170	-52.5	111.6	696	100	5152	19980216	234Th	Buesseler et al., 2001	western Pacific sector
	-170	-57	192	NaN	100	5204	19980216	234Th	Buesseler et al., 2001	western Pacific sector
	-170	-60	141.6	NaN	100	3819	19980216	234Th	Buesseler et al., 2001	western Pacific sector
	-170	-63.5	139.2	NaN	100	2835	19980216	234Th	Buesseler et al., 2001	western Pacific sector
	-170	-67	232.8	NaN	100	3343	19980216	234Th	Buesseler et al., 2001	western Pacific sector
	-170	-70	532.8	NaN	100	4216	19980216	234Th	Buesseler et al., 2001	western Pacific sector
	-170.1	-64.83	317.02	2540.12	100	2593	19980118	234Th	Buesseler et al., 2001	western Pacific sector
	-170.1	-62.03	266.54	1270.66	100	3174	19980120	234Th	Buesseler et al., 2001	western Pacific sector
	-170.1	-62	127.3	1444.8	100	3225	19980125	234Th	Buesseler et al., 2001	western Pacific sector
	-170.1	-65.17	437.43	1671.79	100	2978	19980128	234Th	Buesseler et al., 2001	western Pacific sector
	-169.88	-63.08	210.25	209.97	100	2955	19980224	234Th	Buesseler et al., 2001	western Pacific sector
	-165.91	-70.4	465.28	222.05	100	4203	19980303	234Th	Buesseler et al., 2001	western Pacific sector
	-168.45	-69.3	586.16	203.17	100	3686	19980306	234Th	Buesseler et al., 2001	western Pacific sector
	-169.33	-64.7	183.29	150.16	100	2526	19980308	234Th	Buesseler et al., 2001	western Pacific sector
	-170.1	-61.67	50.18	173.65	100	3432	19980311	234Th	Buesseler et al., 2001	western Pacific sector
	-173.33	-54.33	58.84	230.61	100	5170	19980315	234Th	Buesseler et al., 2001	western Pacific sector
	63.06	-46.01	30.36	NaN	100	4306	19990115	234Th	Coppola et al., 2005	Indian sector
	63.11	-45.66	12.12	NaN	100	4704	19990115	234Th	Coppola et al., 2005	Indian sector
	63.08	-45.19	27	NaN	100	4872	19990115	234Th	Coppola et al., 2005	Indian sector
	62.88	-44.84	1.2	NaN	100	4669	19990115	234Th	Coppola et al., 2005	Indian sector
	62.53	-44.33	3	NaN	100	4842	19990115	234Th	Coppola et al., 2005	Indian sector
	63.73	-44.07	11.52	NaN	100	4944	19990115	234Th	Coppola et al., 2005	Indian sector
	64.73	-44.01	11.88	NaN	100	4757	19990115	234Th	Coppola et al., 2005	Indian sector
	63.08	-42.91	11.28	NaN	100	4929	19990115	234Th	Coppola et al., 2005	Indian sector
T0-2	139.073	-61.023	128.56	378.95	110	4397	19990209	Drifting Trap	Nodder et al., 2001	western Pacific sector
T7-9	140	-60.895	135.14	926.32	110	4399	19990215	Drifting Trap	Nodder et al., 2001	western Pacific sector
T11-13	140.5	-61.037	199.12	1263.16	110	4401	19990220	Drifting Trap	Nodder et al., 2001	western Pacific sector
T11-13	140.873	-60.864	77.76	1263.16	110	4364	19990220	Drifting Trap	Nodder et al., 2001	western Pacific sector
	-172.5	-66	19.2	552.51	100	2608	20020129	234Th	Buesseler et al., 2005	Pacific sector
	-172.5	-66	38.4	396.36	100	2608	20020130	234Th	Buesseler et al., 2005	Pacific sector
	-172.5	-66	102	1249.14	100	2608	20020203	234Th	Buesseler et al., 2005	Pacific sector
	-172.5	-66	123.6	1249.14	100	2608	20020213	234Th	Buesseler et al., 2005	Pacific sector
	-172.5	-66	56.4	396.36	100	2608	20020219	234Th	Buesseler et al., 2005	Pacific sector
	-172.5	-66	141.6	1249.14	100	2608	20020220	234Th	Buesseler et al., 2005	Pacific sector
"Intermediate" station	-9.2	-70.47	24	NaN	100	360	20031207	234Th	y Baena et al., 2008	the Eastern Weddell Sea ice shelf
"Off-shore" station	-9.33	-70.37	36	NaN	100	671	20031207	234Th	y Baena et al., 2008	the Eastern Weddell Sea ice shelf
"Ice-edge" station	-9.03	-70.57	48	NaN	100	516	20031220	234Th	y Baena et al., 2008	the Eastern Weddell Sea ice shelf
"Intermediate" station	-9.2	-70.47	144	NaN	100	360	20031220	234Th	y Baena et al., 2008	the Eastern Weddell Sea ice shelf
"Off-shore" station	-9.33	-70.37	24	NaN	100	671	20031219	234Th	y Baena et al., 2008	the Eastern Weddell Sea ice shelf
M1	50.26	-43.93	225.6	1080.9	100	2803	20041110	234Th	Morris et al., 2007	the Crozet Islands
M3.2	51.8	-46.04	58.8	372.31	100	2231	20041117	234Th	Morris et al., 2007	the Crozet Islands
M2.1	52.86	-47.8	58.8	432.36	100	3878	20041119	234Th	Morris et al., 2007	the Crozet Islands
M6.1	51.47	-49.02	69.6	240.2	100	4270	20041122	234Th	Morris et al., 2007	the Crozet Islands
M3.3	51.77	-46.07	139.2	480.4	100	2213	20041124	234Th	Morris et al., 2007	the Crozet Islands
M7	48.99	-45.5	163.2	768.64	100	2687	20041126	234Th	Morris et al., 2007	the Crozet Islands
M8E	49.94	-44.95	183.6	132.11	100	2618	20041129	234Th	Morris et al., 2007	the Crozet Islands
M9.1	47.18	-43.12	200.4	684.57	100	2837	20041202	234Th	Morris et al., 2007	the Crozet Islands
M9.2	47.02	-43	278.4	118.47	100	3081	20041218	234Th	Morris et al., 2007	the Crozet Islands
M10	49.99	-44.52	135.6	432.36	100	2990	20041219	234Th	Morris et al., 2007	the Crozet Islands
M3.4	51.78	-46.08	240	720.6	100	2268	20041222	234Th	Morris et al., 2007	the Crozet Islands
M5	56.15	-46	153.6	408.34	100	4216	20041226	234Th	Morris et al., 2007	the Crozet Islands
M3.5	51.78	-46.06	187.2	324.27	100	2231	20041230	234Th	Morris et al., 2007	the Crozet Islands
CTD05	-41.56	-41.04	84	442.11	100	5199	20040502	234Th	Thomalla et al., 2006	Atlantic sector
CTD14	-31.01	-32.97	32.4	NaN	100	3409	20040505	234Th	Thomalla et al., 2006	Atlantic sector
M6	51.49	-49	43.3	235	109	4288	20041121	Drifting Trap	Salter et al., 2007	The Crozet Islands
M6.2	51.54	-49	172.8	300.25	100	4269	20050102	234Th	Morris et al., 2007	the Crozet Islands
M2.2	52.85	-47.8	225.6	204.17	100	3880	20050105	234Th	Morris et al., 2007	the Crozet Islands
M3.7	51.87	-46.03	121.2	2209.84	100	2330	20050109	234Th	Morris et al., 2007	the Crozet Islands
A3	72.08	-50.63	126	970.04	100	518	20050128	234Th	Savoye et al., 2008	The Kerguelen Plateau
A3	72.08	-50.63	276	NaN	100	518	20050202	234Th	Savoye et al., 2008	The Kerguelen Plateau
C11	78	-51.7	146.52	252.62	100	3003	20050126	234Th	Savoye et al., 2008	The Kerguelen Plateau
A11	74.05	-49.15	315.6	NaN	100	2625	20050120	234Th	Savoye et al., 2008	The Kerguelen Plateau
B1	73.2	-51.5	190.8	NaN	100	506	20050202	234Th	Savoye et al., 2008	The Kerguelen Plateau
B5	74.598	-51.102	152.53	953.29	100	539	20050130	234Th	Savoye et al., 2008	The Kerguelen Plateau
B11	77	-50.5	133.2	NaN	100	3312	20050128	234Th	Savoye et al., 2008	The Kerguelen Plateau
C5	75.7	-52.4	56	NaN	100	686	20050207	Drifting Trap	Ebersbach et al., 2008	The Kerguelen Plateau
A3f	72.05	-50.63	63	NaN	100	510	20050212	Drifting Trap	Ebersbach et al., 2008	The Kerguelen Plateau
	-62.997	-62.254	96.45	1078.14	100	4640	20060116	234Th	Charette unpublished	Antarctic Peninsula
	-62	-61.747	230.41	1058.29	100	4319	20060117	234Th	Charette unpublished	Antarctic Peninsula
	-60.491	-61.5	181.77	210.55	100	4090	20060118	234Th	Charette unpublished	Antarctic Peninsula
	-59.029	-61.749	43.54	1356.7	100	334	20060119	234Th	Charette unpublished	Antarctic Peninsula
	-57.517	-60.261	44.86	1162.72	100	1707	20060120	234Th	Charette unpublished	Antarctic Peninsula
	-57.007	-61.748	201.35	1284.79	100	403	20060121	234Th	Charette unpublished	Antarctic Peninsula
	-57.01	-60.244	43.24	949.35	100	4165	20060121	234Th	Charette unpublished	Antarctic Peninsula
	-55.752	-61.748	154.41	1095.73	100	1084	20060122	234Th	Charette unpublished	Antarctic Peninsula
	-55.761	-59.996	40.95	1138.82	100	3687	20060122	234Th	Charette unpublished	Antarctic Peninsula
	-55.001	-61.5	107.42	395.68	100	675	20060123	234Th	Charette unpublished	Antarctic Peninsula
	-54	-61.5	69.44	334.75	100	739	20060123	234Th	Charette unpublished	Antarctic Peninsula
	-54.998	-61.999	123.26	203.38	100	1324	20060123	234Th	Charette unpublished	Antarctic Peninsula
	-58.002	-62.25	144.6	258.22	100	1584	20060124	234Th	Charette unpublished	Antarctic Peninsula
	-59.348	-62.553	66.24	445.04	100	860	20060124	234Th	Charette unpublished	Antarctic Peninsula
4	140.39	-46.23	139.56	1304	100	4683	20070122	234Th	Jacquet et al., 2011	south of Tasmania
4	140.12	-46.43	102.12	1304	100	4650	20070129	234Th	Jacquet et al., 2011	south of Tasmania
6	145.87	-54	81.48	475.2	100	2774	20070202	234Th	Jacquet et al., 2011	south of Tasmania
17	153.17	-45.27	42.36	748.8	100	4662	20070213	234Th	Jacquet et al., 2011	south of Tasmania
17	153.36	-45.3	55.68	748.8	100	4589	20070215	234Th	Jacquet et al., 2011	south of Tasmania
2	143.01	-44.55	117.6	277.43	100	4798	20070121	234Th	Jacquet et al., 2011	south of Tasmania
5	142.6	-49	126.6	383.12	100	4170	20070130	234Th	Jacquet et al., 2011	south of Tasmania
9	148.35	-50.56	53.44	625.72	100	4444	20070208	234Th	Jacquet et al., 2011	south of Tasmania
10	149.26	-50	66.3	539.25	100	4331	20070209	234Th	Jacquet et al., 2011	south of Tasmania
12	151.13	-48.02	56.33	951.19	100	4124	20070210	234Th	Jacquet et al., 2011	south of Tasmania
18	152.28	-44.57	56.33	2573.74	100	4617	20070215	234Th	Jacquet et al., 2011	south of Tasmania
101	8.98	-42.33	39.6	NaN	100	4428	20080213	234Th	Rutgers van der Loeff et al., 2011	Atlantic sector
102	7.08	-44.65	339.6	NaN	100	4334	20080215	234Th	Rutgers van der Loeff et al., 2011	Atlantic sector
104	4.26	-47.65	82.8	NaN	100	4540	20080216	234Th	Rutgers van der Loeff et al., 2011	Atlantic sector
108	0	-51.5	133.2	NaN	100	2542	20080219	234Th	Rutgers van der Loeff et al., 2011	Atlantic sector
113	0.05	-53.01	90	NaN	100	2356	20080220	234Th	Rutgers van der Loeff et al., 2011	Atlantic sector
118	0.01	-54.5	58.8	NaN	100	1694	20080221	234Th	Rutgers van der Loeff et al., 2011	Atlantic sector
125	0	-57	50.4	NaN	100	3670	20080223	234Th	Rutgers van der Loeff et al., 2011	Atlantic sector
131	0	-58.98	61.2	NaN	100	4245	20080224	234Th	Rutgers van der Loeff et al., 2011	Atlantic sector
140	0	-61.48	40.8	NaN	100	5332	20080227	234Th	Rutgers van der Loeff et al., 2011	Atlantic sector
149	0	-64.48	54	NaN	100	4489	20080228	234Th	Rutgers van der Loeff et al., 2011	Atlantic sector
157	0	-66.46	52.8	NaN	100	4435	20080308	234Th	Rutgers van der Loeff et al., 2011	Atlantic sector
169	0	-68.5	37.2	NaN	100	4205	20080310	234Th	Rutgers van der Loeff et al., 2011	Atlantic sector
178	0	-69.4	118.8	NaN	100	2018	20080311	234Th	Rutgers van der Loeff et al., 2011	Atlantic sector
184	-6.9	-69	40.8	NaN	100	2787	20080313	234Th	Rutgers van der Loeff et al., 2011	Atlantic sector
186	-17.35	-69.05	66	NaN	100	4749	20080315	234Th	Rutgers van der Loeff et al., 2011	Atlantic sector
192	-25.28	-66.93	52.8	NaN	100	4847	20080317	234Th	Rutgers van der Loeff et al., 2011	Atlantic sector
196	-32.76	-66	42	NaN	100	4769	20080320	234Th	Rutgers van der Loeff et al., 2011	Atlantic sector
201	-40.31	-65.11	42	NaN	100	4757	20080322	234Th	Rutgers van der Loeff et al., 2011	Atlantic sector
204	-42.88	-64.78	86.4	NaN	100	4674	20080323	234Th	Rutgers van der Loeff et al., 2011	Atlantic sector
210	-48.26	-64.03	37.2	NaN	100	4055	20080325	234Th	Rutgers van der Loeff et al., 2011	Atlantic sector
220	-52.1	-63.46	102	NaN	100	913	20080328	234Th	Rutgers van der Loeff et al., 2011	Atlantic sector
222	-52.85	-63.35	68.4	NaN	100	445	20080329	234Th	Rutgers van der Loeff et al., 2011	Atlantic sector
230	-55.26	-60.1	158.4	NaN	100	3442	20080402	234Th	Rutgers van der Loeff et al., 2011	Atlantic sector
236	-58.1	-58.95	104.4	NaN	100	3712	20080405	234Th	Rutgers van der Loeff et al., 2011	Atlantic sector
241	-60.9	-57.61	86.4	NaN	100	3372	20080407	234Th	Rutgers van der Loeff et al., 2011	Atlantic sector
244	-62.5	-56.85	44.4	NaN	100	4135	20080409	234Th	Rutgers van der Loeff et al., 2011	Atlantic sector
250	-64.43	-55.71	51.6	NaN	100	3766	20080411	234Th	Rutgers van der Loeff et al., 2011	Atlantic sector
C1	174.6	-42.88	360	NaN	100	1017	20080524	234Th	Zhou et al., 2012	the Chatham Rise
C2	175.93	-42.83	180	NaN	100	693	20080525	234Th	Zhou et al., 2012	the Chatham Rise
C4	176.05	-43.48	93.6	NaN	100	367	20080526	234Th	Zhou et al., 2012	the Chatham Rise
C7	178.36	-42.75	144	NaN	100	1143	20080528	234Th	Zhou et al., 2012	the Chatham Rise
C8	178.81	-42.81	112.8	NaN	100	1113	20080529	234Th	Zhou et al., 2012	the Chatham Rise
C9	174.6	-42.88	168	NaN	100	1017	20080530	234Th	Zhou et al., 2012	the Chatham Rise
C10	178.28	-42.83	78	NaN	100	792	20080531	234Th	Zhou et al., 2012	the Chatham Rise
C11	178.7	-42.97	192	NaN	100	512	20080601	234Th	Zhou et al., 2012	the Chatham Rise
C12	177.5	-43.7	132	NaN	100	367	20080602	234Th	Zhou et al., 2012	the Chatham Rise
C13	178.51	-43.7	67.2	NaN	100	392	20080602	234Th	Zhou et al., 2012	the Chatham Rise
C21	175.33	-43.8	144	NaN	100	448	20080602	234Th	Zhou et al., 2012	the Chatham Rise
C5	176.5	-43.65	100.8	NaN	100	407	20080527	234Th	Zhou et al., 2012	the Chatham Rise
C6	178.36	-43.03	204	NaN	100	336	20080528	234Th	Zhou et al., 2012	the Chatham Rise
C14	178.33	-44.23	84	NaN	100	1115	20080603	234Th	Zhou et al., 2012	the Chatham Rise
C15	177.8	-44.4	72	NaN	100	1202	20080603	234Th	Zhou et al., 2012	the Chatham Rise
C16	178.46	-44.55	106.8	NaN	100	1375	20080604	234Th	Zhou et al., 2012	the Chatham Rise
C20	178.36	-43.61	132	NaN	100	372	20080606	234Th	Zhou et al., 2012	the Chatham Rise
C22	175.33	-43.98	112.8	NaN	100	493	20080610	234Th	Zhou et al., 2012	the Chatham Rise
D1	174.58	-43.58	144	NaN	100	511	20080610	234Th	Zhou et al., 2012	the Chatham Rise
C4-2	176.05	-43.48	192	NaN	100	367	20080607	234Th	Zhou et al., 2012	the Chatham Rise
C17	178.58	-44.35	120	NaN	100	1207	20080605	234Th	Zhou et al., 2012	the Chatham Rise
C18	177.71	-44.1	99.6	NaN	100	956	20080605	234Th	Zhou et al., 2012	the Chatham Rise
C23	175.28	-44.38	80.4	NaN	100	635	20080608	234Th	Zhou et al., 2012	the Chatham Rise
S1	13.1	-36.5	21.6	NaN	100	4998	20080221	234Th	Planchon et al., 2013	Atlantic sector
L2	9.92	-41.18	10.8	NaN	100	4528	20080226	234Th	Planchon et al., 2013	Atlantic sector
S2	8.56	-42.28	20.4	NaN	100	4498	20080227	234Th	Planchon et al., 2013	Atlantic sector
L3	6.88	-44.9	27.6	NaN	100	4442	20080301	234Th	Planchon et al., 2013	Atlantic sector
L4	5.87	-46.02	31.2	NaN	100	3323	20080303	234Th	Planchon et al., 2013	Atlantic sector
S3	4.37	-47.55	39.6	NaN	100	4511	20080305	234Th	Planchon et al., 2013	Atlantic sector
L5	2.83	-49.03	42	NaN	100	3965	20080307	234Th	Planchon et al., 2013	Atlantic sector
L6	1.32	-50.38	56.4	NaN	100	3441	20080309	234Th	Planchon et al., 2013	Atlantic sector
S4	0	-51.87	61.2	NaN	100	2243	20080311	234Th	Planchon et al., 2013	Atlantic sector
L7	0	-55.57	51.6	NaN	100	3293	20080314	234Th	Planchon et al., 2013	Atlantic sector
S5	0.04	-57.57	39.6	NaN	100	4075	20080316	234Th	Planchon et al., 2013	Atlantic sector
DT-1	-52.7	-49.6	62.4419	NaN	100	2575	20110305	234Th	Owens et al., 2015	Atlantic sector
DT-2	-48.9	-49	76.7263	NaN	100	6087	20110305	234Th	Owens et al., 2015	Atlantic sector
DT-3	-47.2	-46.9	39.0941	NaN	100	5691	20110306	234Th	Owens et al., 2015	Atlantic sector
DT-4	-45.6	-44.7	51.7495	NaN	100	5099	20110308	234Th	Owens et al., 2015	Atlantic sector
DT-5	-44	-42.4	73.6355	NaN	100	5148	20110309	234Th	Owens et al., 2015	Atlantic sector
DT-6	-42.5	-40	73.009	NaN	100	5158	20110310	234Th	Owens et al., 2015	Atlantic sector
DT-7	-41.1	-37.8	54.715	NaN	100	5052	20110312	234Th	Owens et al., 2015	Atlantic sector
DT-8	-39.4	-35	28.4017	NaN	100	4860	20110313	234Th	Owens et al., 2015	Atlantic sector
DT-9	-37.5	-32.1	33.9149	NaN	100	4224	20110314	234Th	Owens et al., 2015	Atlantic sector
GB1-70	-33.15	-59.25	66	120	100	2665	20110201	234Th	Rosengard et al., 2015	the Great Calcite Belt
GB1-77	-25.98	-57.28	108	684	98	3170	20110203	234Th	Rosengard et al., 2015	the Great Calcite Belt
R-2	66.717	-50.359	45.6	158.4	100	2403	20111025	234Th	Planchon et al., 2015	The Kerguelen Plateau
A3-1	72.08	-50.629	42	NaN	100	518	20111020	234Th	Planchon et al., 2015	The Kerguelen Plateau
A3-2	72.056	-50.624	55.2	2159	100	514	20111116	234Th	Planchon et al., 2015	The Kerguelen Plateau
A3-2	72.056	-50.624	87.6	NaN	100	514	20111020	234Th	Planchon et al., 2015	The Kerguelen Plateau
F-L	74.7	-48.55	49.2	3775	100	2734	20111106	234Th	Planchon et al., 2015	The Kerguelen Plateau
E-1	72.187	-48.458	139.2	522	100	2142	20111030	234Th	Planchon et al., 2015	The Kerguelen Plateau
E-3	71.967	-48.702	141.6	414	100	1909	20111103	234Th	Planchon et al., 2015	The Kerguelen Plateau
E-4E	72.563	-48.715	64.8	1044	100	2146	20111113	234Th	Planchon et al., 2015	The Kerguelen Plateau
E-4E	72.563	-48.715	55.2	NaN	100	2146	20111030	234Th	Planchon et al., 2015	The Kerguelen Plateau
E-5	71.9	-48.412	92.4	640.8	100	1920	20111118	234Th	Planchon et al., 2015	The Kerguelen Plateau
E-5	71.9	-48.412	100.8	NaN	100	1920	20111030	234Th	Planchon et al., 2015	The Kerguelen Plateau
E-4W	71.425	-48.765	80.4	3034	100	1238	20111111	234Th	Planchon et al., 2015	The Kerguelen Plateau
86	-11.9895	-51.9997	192	2587	100	4004	20120129	Drifting Trap	Roca-Marti et al., 2017;Hoppe et al., 2017	Atlantic sector
87	-13.1625	-50.8352	528	NaN	100	3867	20120202	Drifting Trap	Roca-Marti et al., 2017;Hoppe et al., 2017	Atlantic sector
C91	-12.67	-51.2062	204	2816	100	3701	20120203	Drifting Trap	Roca-Marti et al., 2017;Hoppe et al., 2017	Atlantic sector
C98	-12.6662	-51.2012	300	NaN	100	3706	20120205	Drifting Trap	Roca-Marti et al., 2017;Hoppe et al., 2017	Atlantic sector
C99	-12.6665	-51.2047	192	NaN	100	3706	20120206	Drifting Trap	Roca-Marti et al., 2017;Hoppe et al., 2017	Atlantic sector
C114	-12.6537	-51.2042	192	2447	100	3707	20120208	Drifting Trap	Roca-Marti et al., 2017;Hoppe et al., 2017	Atlantic sector
#57	10	-44	492	708	100	4618	20120111	234Th	Puigcorbé et al., 2017	Atlantic sector
#63	10	-46	420	648	100	4673	20120113	234Th	Puigcorbé et al., 2017	Atlantic sector
#69	10	-48	300	648	100	4132	20120115	234Th	Puigcorbé et al., 2017	Atlantic sector
#75	10	-50	420	1032	100	3533	20120117	234Th	Puigcorbé et al., 2017	Atlantic sector
#81	10	-52	312	888	100	3597	20120119	234Th	Puigcorbé et al., 2017	Atlantic sector
#84	10	-53	384	876	100	4064	20120122	234Th	Puigcorbé et al., 2017	Atlantic sector
GB2-27	51.05	-45.82	42	96	105	781	20120226	234Th	Rosengard et al., 2015	the Great Calcite Belt
GB2-36	58.25	-46.84	24	144	90	4584	20120228	234Th	Rosengard et al., 2015	the Great Calcite Belt
GB2-43	64.01	-47.53	60	144	108	3629	20120301	234Th	Rosengard et al., 2015	the Great Calcite Belt
GB2-63	74.54	-54.4	82.8	108	109	1348	20120305	234Th	Rosengard et al., 2015	the Great Calcite Belt
GB2-73	77.73	-59.71	38.4	105.6	93	1565	20120307	234Th	Rosengard et al., 2015	the Great Calcite Belt
GB2-87	88.22	-54.23	38.4	132	107	4620	20120310	234Th	Rosengard et al., 2015	the Great Calcite Belt
GB2-106	105.34	-40.1	13.2	264	102	4440	20120316	234Th	Rosengard et al., 2015	the Great Calcite Belt
GB2-119	113.4	-42.08	33.6	204	92	4293	20120320	234Th	Rosengard et al., 2015	the Great Calcite Belt
6	-53.1	-59.9	103.2	NaN	100	3379	20130113	234Th	Le Moigne et al., 2016	the Scotia Sea
10	-49.4	-59.88	64.8	NaN	100	4103	20130115	234Th	Le Moigne et al., 2016	the Scotia Sea
13	-45.28	-59.93	385.2	NaN	100	4600	20130117	234Th	Le Moigne et al., 2016	the Scotia Sea
14	-43.75	-59.2	500.4	NaN	100	3537	20130119	234Th	Le Moigne et al., 2016	the Scotia Sea
16	-42.81	-57.81	238.8	NaN	100	2870	20130120	234Th	Le Moigne et al., 2016	the Scotia Sea
17	-42.25	-56.8	134.4	NaN	100	3990	20130120	234Th	Le Moigne et al., 2016	the Scotia Sea
19	-41.3	-55.2	39.6	NaN	100	3222	20130121	234Th	Le Moigne et al., 2016	the Scotia Sea
20	-40.8	-54.21	38.4	NaN	100	2197	20130121	234Th	Le Moigne et al., 2016	the Scotia Sea
22	-40.5	-52.7	258	NaN	100	3700	20130122	234Th	Le Moigne et al., 2016	the Scotia Sea
23	-39.56	-51.61	267.6	NaN	100	3707	20130122	234Th	Le Moigne et al., 2016	the Scotia Sea
27	-37.48	-51.15	376.8	NaN	100	4788	20130124	234Th	Le Moigne et al., 2016	the Scotia Sea
32	-34.7	-51.6	187.2	NaN	100	4777	20130128	234Th	Le Moigne et al., 2016	the Scotia Sea
36	-29.18	-53.81	318	NaN	100	4604	20130130	234Th	Le Moigne et al., 2016	the Scotia Sea
40	-25.91	-58.8	127.2	NaN	100	1886	20130201	234Th	Le Moigne et al., 2016	the Scotia Sea
43	-25.28	-63.45	102	NaN	100	4918	20130203	234Th	Le Moigne et al., 2016	the Scotia Sea
46	-29.48	-60	388.8	NaN	100	2626	20130205	234Th	Le Moigne et al., 2016	the Scotia Sea
